# Supplementary material for: First record of Clausidium (Copepoda, Clausidiidae) from Brazil: a new species associated with ghost shrimps Neocallichirus grandimana (Gibbes, 1850) (Decapoda, Callianassidae)
Source: Zookeys. 2013 Sep 24;(335):47–67. doi: 10.3897/zookeys.335.5490 (PMC3800791; doi:10.3897/zookeys.335.5490)
Supplement: XML Treatment for Clausidium rodriguesi [file zookeys.335.5490-treatment1.xml]

<!DOCTYPE tp:taxon-treatment
  PUBLIC "-//TaxonX//DTD Taxonomic Treatment Publishing DTD v0 20100105//EN" "tax-treatment-NSO.dtd">
<tp:taxon-treatment xmlns:tp="http://www.plazi.org/taxpub"><tp:treatment-meta><mixed-citation publication-type="journal"><person-group><name><surname>Kihara</surname><given-names>Terue C.</given-names></name><name><surname>Rocha</surname><given-names>Carlos E. F.</given-names></name></person-group><article-title>First record of <italic>Clausidium</italic> (Copepoda, Clausidiidae) from Brazil: a new species associated with ghost shrimps <italic>Neocallichirus grandimana</italic> (Gibbes, 1850) (Decapoda, Callianassidae)</article-title><source>Zookeys</source><day>24</day><month>9</month><year>2013</year><volume>2013</volume><issue>335</issue><fpage>47</fpage><lpage>67</lpage><pub-id pub-id-type="doi">10.3897/zookeys.335.5490</pub-id></mixed-citation></tp:treatment-meta><tp:nomenclature><tp:taxon-name>
                            <tp:taxon-name-part taxon-name-part-type="genus">Clausidium</tp:taxon-name-part>
                            <tp:taxon-name-part taxon-name-part-type="species">rodriguesi</tp:taxon-name-part>
                            <object-id xmlns:xlink="http://www.w3.org/1999/xlink" xlink:type="simple">http://zoobank.org/96A49C80-55DA-484C-AC7A-08A84A5AE21F</object-id>
                            <object-id xmlns:xlink="http://www.w3.org/1999/xlink" xlink:type="simple">http://species-id.net/wiki/Clausidium_rodriguesi</object-id>
                        </tp:taxon-name><tp:taxon-status xmlns:xlink="http://www.w3.org/1999/xlink" xlink:type="simple">sp. n.</tp:taxon-status><xref ref-type="fig" rid="F1">Figs 1</xref><xref ref-type="fig" rid="F2">–</xref><xref ref-type="fig" rid="F3">11</xref></tp:nomenclature><tp:treatment-sec sec-type="Type material"><title>Type material.</title><p>Holotype female (reg. no. MZUSP 16464) in ethanol, dissected paratypes consist of 2 females and 2 males (reg. no. MZUSP 19628–19631) undissected paratype consist of 1 female (reg. no. MZUSP 19632) deposited in the collection of the Museu de Zoologia, Universidade de São Paulo, São Paulo, Brazil. All material collected in 02/1984 from the type locality by Prof. Dr. G. Shimizu.</p></tp:treatment-sec><tp:treatment-sec sec-type="Type locality"><title>Type locality.</title><p>Rio Grande do Norte, Natal, margin of Potengi river (<named-content xmlns:xlink="http://www.w3.org/1999/xlink" content-type="dwc:verbatimCoordinates" xlink:type="simple">5°45'S, 35°11'W</named-content>). All specimens from water drawn from the burrows and pleopods of the ghost shrimp <italic><tp:taxon-name>Neocallichirus grandimana</tp:taxon-name></italic>.</p></tp:treatment-sec><tp:treatment-sec sec-type="Description"><title>Description.</title><p>FEMALE (<xref ref-type="fig" rid="F1">Figs 1</xref>–<xref ref-type="fig" rid="F5">19</xref>, <xref ref-type="fig" rid="F9">32</xref>–<xref ref-type="fig" rid="F10">38</xref>, <xref ref-type="fig" rid="F11">42, 45, 47, 48</xref>): Total length, excluding setae on caudal rami, 1.36–1.40mm (N=6). Body cyclopiform (<xref ref-type="fig" rid="F1">Figs 1</xref>, <xref ref-type="fig" rid="F9">32–33</xref>), maximum width measured at posterior margin of cephalic shield. Prosome twice longer than urosome. First pedigerous somite fused with cephalosome. Body prosomites with minute integumental pits, sensilla and numerous pores distributed as illustrated in <xref ref-type="fig" rid="F1">Fig. 1</xref>. Somites bearing P2–P3 subequal, both with latero-posterior margin sharply drawn out and posterior margin smooth. Somite bearing P4 trapezoid in form, longer than the two anterior somites combined, posterior margin with row of sensilla. Urosome (<xref ref-type="fig" rid="F1">Figs 1–3</xref>, <xref ref-type="fig" rid="F9">32</xref>–<xref ref-type="fig" rid="F10">35</xref>) 3-segmented, distinctly narrower than prosome. Urosome comprising fifth pedigerous somite, genital double-somite, and anal somite. Somite bearing P5 (<xref ref-type="fig" rid="F1">Figs 1–2</xref>, <xref ref-type="fig" rid="F9">32–33</xref>) 1.4 times broader than long in dorsal view and with P5 arising ventrolaterally. Genital double-somite (<xref ref-type="fig" rid="F1">Figs 1–3</xref>, <xref ref-type="fig" rid="F9">32–33</xref>) 1.3 times longer than broad, dorsal and ventro-lateral cuticular ridges marking plane of fusion between genital and first abdominal somite. Genital apertures (<xref ref-type="fig" rid="F1">Fig. 2</xref>) located dorsolaterally on each side, near posterior margin of fifth pedigerous somite. Presence of pairs of pores near genital apertures and medial pore on dorsal view. Ventral surface with pores along medial region (<xref ref-type="fig" rid="F1">Fig. 3</xref>). Egg sacs dorsolaterally located on each side, reaching posterior edge of anal somite and containing 13–15 eggs each. Anal somite (<xref ref-type="fig" rid="F1">Figs 1–3</xref>, <xref ref-type="fig" rid="F9">32–33</xref>) well developed, formed by second to fourth abdominal somites fused in single somite; dorsal surface with well sclerotized leaf-like areas laterally displaced and intricate folders as illustrated in <xref ref-type="fig" rid="F1">Figures 2</xref> and <xref ref-type="fig" rid="F10">34</xref>, clearly incised medially, posterior borders with pointed curved extensions on outer corners; almost quadrate in ventral view, with pointed posterior inner corners and fringed with membrane medially.</p><fig id="F1" position="float" orientation="portrait"><label>Figures 1–3.</label><caption><p><italic><tp:taxon-name>Clausidium rodriguesi</tp:taxon-name></italic> sp. n. Female: <bold>1</bold> habitus, dorsal <bold>2</bold> urosome, dorsal <bold>3</bold> urosome lacking somite bearing P5, ventral. Scale bars: <bold>1</bold> = 100 μm; <bold>2, 3</bold> = 50 μm.</p></caption><graphic xmlns:xlink="http://www.w3.org/1999/xlink" xlink:href="ZooKeys-335-047-g001.jpg" position="float" orientation="portrait" xlink:type="simple"/></fig><fig id="F2" position="float" orientation="portrait"><label>Figures 4–6.</label><caption><p><italic><tp:taxon-name>Clausidium rodriguesi</tp:taxon-name></italic> sp. n. Female: <bold>4</bold> caudal rami, dorsal <bold>5</bold> caudal rami, ventral <bold>6</bold> antennule (arrow head indicating bipinnate seta). Scale bar = 50 μm.</p></caption><graphic xmlns:xlink="http://www.w3.org/1999/xlink" xlink:href="ZooKeys-335-047-g002.jpg" position="float" orientation="portrait" xlink:type="simple"/></fig><fig id="F3" position="float" orientation="portrait"><label>Figures 7–13.</label><caption><p><italic><tp:taxon-name>Clausidium rodriguesi</tp:taxon-name></italic> sp. n. Female: <bold>7</bold> antenna <bold>8</bold> labrum <bold>9</bold> mandible <bold>10</bold> Detail of mandible tooth <bold>11</bold> maxillule <bold>12</bold> maxilla <bold>13</bold> maxilliped. Scale bars: <bold>7</bold> = 50 μm; <bold>8</bold> = 10 μm; <bold>9, 10</bold> = 25 μm; <bold>11–13</bold> = 20 μm.</p></caption><graphic xmlns:xlink="http://www.w3.org/1999/xlink" xlink:href="ZooKeys-335-047-g003.jpg" position="float" orientation="portrait" xlink:type="simple"/></fig><fig id="F4" position="float" orientation="portrait"><label>Figures 14–17.</label><caption><p><italic><tp:taxon-name>Clausidium rodriguesi</tp:taxon-name></italic> sp. n. Female: <bold>14</bold> P1, anterior (arrows indicating adhesive fringe) <bold>15</bold> detail of distal area of P1 endopod, posterior <bold>16</bold> P2, anterior <bold>17</bold> P3, anterior. Scale bars: <bold>14</bold> = 20 μm; <bold>15</bold> = 10 μm; <bold>16, 17</bold> = 50 μm.</p></caption><graphic xmlns:xlink="http://www.w3.org/1999/xlink" xlink:href="ZooKeys-335-047-g004.jpg" position="float" orientation="portrait" xlink:type="simple"/></fig><fig id="F5" position="float" orientation="portrait"><label>Figures 18–20.</label><caption><p><italic><tp:taxon-name>Clausidium rodriguesi</tp:taxon-name></italic> sp. n. Female: <bold>18</bold> P4, anterior <bold>19</bold> P5, anterior. Male: <bold>20</bold> habitus, dorsal. Scale bars: <bold>18</bold> = 20 μm; <bold>19</bold> = 50 μm; <bold>20</bold> = 100 μm.</p></caption><graphic xmlns:xlink="http://www.w3.org/1999/xlink" xlink:href="ZooKeys-335-047-g005.jpg" position="float" orientation="portrait" xlink:type="simple"/></fig><!--PageBreak--><p>Caudal ramus (<xref ref-type="fig" rid="F1">Figs 2</xref>–<xref ref-type="fig" rid="F2">5</xref>) about 3.5 times longer than wide, and armed with 6 setae. Seta I absent, setae II and III slender and naked; setae IV and V strongly developed and bipinnate, plumose on inner edge and spinulose on outer edge (seta V, 2.5 times <!--PageBreak--><!--PageBreak-->longer than seta IV); seta VI the shortest; seta VII triarticulate and located at inner posterior corner, both naked. Caudal ramus with rounded lappet on posterior margin of ventral surface covering basal portion of setae III–V.</p><p>Rostrum (<xref ref-type="fig" rid="F9">Fig. 33</xref>) incorporated into cephalothorax, demarcated by sclerotized areas laterally; with pair of sensilla ventrally and pattern of pores as illustrated.</p><p>Antennule (<xref ref-type="fig" rid="F2">Fig. 6</xref>) 7-segmented. Segment 2 longest, with well-developed pinnate seta inserted on inner distal corner and extending over tip of antennule (arrowed in <xref ref-type="fig" rid="F2">Fig. 6</xref>). Aestethasc inconspicuous, very similar to other setae. Segment 6 with aesthetasc fused basally to seta. Armature formula: I-[5], II-[14 + 1 bipinnate], III-[6], IV-[3], V-[4 + ae], VI-[2 + ae], VII-[7 + ae].</p><p>Antenna (<xref ref-type="fig" rid="F3">Figs 7</xref>, <xref ref-type="fig" rid="F10">36</xref>) 4-segmented. Coxobasis elongated, with row of spinules along inner margin, with single seta on inner distal corner. Endopod 3-segmented; segment 1 with seta along inner margin; segment 2 with 4 setae (2 pinnate and 2 naked); segment 3 with row of spinules along distal margin, 7 apical setae, 2 of them with setules and 2 with spinules.</p><p>Labrum (<xref ref-type="fig" rid="F3">Figs 8</xref>, <xref ref-type="fig" rid="F10">36</xref>, <xref ref-type="fig" rid="F11">39–40</xref>) twice wider than long; lateral projections with row of denticles. Metastomal area ornamented as in figures 40 and 41.</p><p>Mandible (<xref ref-type="fig" rid="F3">Figs 9–10</xref>, <xref ref-type="fig" rid="F10">36</xref>) well developed. Armed with 3 elements, 1 toothed projection, 1 small seta, and 1 conical structure covered with minute spinules covering inner surface and spines along distal margin.</p><p>Maxillule (<xref ref-type="fig" rid="F3">Figs 11</xref>, <xref ref-type="fig" rid="F10">36</xref>) bilobed, with 1 lateral seta pinnate. Outer lobe with row of spinules along outer margin and 4 setae (2 pinnate and 2 naked). Inner lobe with 3 setae (2 pinnate and 1 naked).</p><p>Maxilla (<xref ref-type="fig" rid="F3">Figs 12</xref>, <xref ref-type="fig" rid="F10">36</xref>) 2-segmented. Syncoxa with 2 bipinnate setae and one stout spine with spinules on distal edge. Basis with large spinous process with spinules along concave margin, bearing 3 setae (2 pinnate and 1 naked) and 1 pinnate spine.</p><p>Maxilliped (<xref ref-type="fig" rid="F3">Figs 13</xref>, <xref ref-type="fig" rid="F10">36</xref>) 4-segmented. Syncoxa with 2 bipinnate setae along inner margin. Basis with 1 pinnate seta and 1 spine with long spinules. Endopod 2-segmented; first segment unarmed; second segment bearing 2 naked lateral setae, 3 pinnate distal setae and stout distal spine with long and slender spinules along inner margin; minute spinules on opposite margin.</p><p>P1 (<xref ref-type="fig" rid="F4">Figs 14–15</xref>, <xref ref-type="fig" rid="F9">33</xref>, <xref ref-type="fig" rid="F10">37</xref>, <xref ref-type="fig" rid="F11">42</xref>) biramous, both rami 3-segmented, and highly modified for prehension. Coxa and basis fused forming well-developed segment with row of spines along proximal margin, plumose seta on outer proximal corner; large blade-like seta with acute apex and concentric lines on inner distal corner. Exp-1 and -2 with 1 outer seta each; exp-2 with row of denticles along outer margin. Exp-3 with row of denticles along outer margin, 3 outer setae (2 naked and 1 pinnate), 2 apical setae (outer one pinnate, inner one longest and bipinnate) and 2 inner bipinnate setae. Enp-1 with 1 stout curved process with an adhesive fringe (arrowed in <xref ref-type="fig" rid="F4">Fig. 14</xref>). Enp-2 with pinnate seta. Enp-3 elongated, irregular segment ending in a lobe with serrate margin and armed with 1 seta and 2 sucking discs (<xref ref-type="fig" rid="F4">Fig. 15</xref>); proximal sucking disc 1.6 larger than distal one.</p><!--PageBreak--><!--PageBreak--><!--PageBreak--><p>P2–P4 (<xref ref-type="fig" rid="F4">Figs 16</xref>–<xref ref-type="fig" rid="F5">18</xref>, <xref ref-type="fig" rid="F9">33</xref>, <xref ref-type="fig" rid="F10">38</xref>, <xref ref-type="fig" rid="F11">47</xref>) biramous, with both rami 3-segmented. Coxae with inner plumose seta, row of sparse setules along outer margin and row of spinules along distal margin (P3). Basis of P2–4 longitudinally elongate, with naked seta on outer distal <!--PageBreak--><!--PageBreak--><!--PageBreak-->corner, row of spinules along outer margin and row of setules along inner margin. Exp-1 and Exp-2 with row of setules along inner margin and row of spinules (exp-1) or denticles (exp-2) along outer margin, but exp-3 with denticles along outer margin; exopod outer spines serrate and with terminal flagellum (<xref ref-type="fig" rid="F11">Fig. 48</xref>), apical spine with serrate outer margin and spinulose inner margin. Enp-1 and Enp-2 with row of setules along both margins; endopod outer andapical spines serrate and with terminal flagellum, inner apical spines with serrate outer margin and spinulose inner margin (P2–P3) (<xref ref-type="fig" rid="F4">Figs 16, 17</xref>) or both margins serrate (P4) (<xref ref-type="fig" rid="F5">Fig. 18</xref>); sucking discs (<xref ref-type="fig" rid="F11">Fig. 47</xref>, detail in <xref ref-type="fig" rid="F11">Fig. 49</xref>) on distal inner edge of enp-1 and proximal and subterminal inner edges of enp-3.</p><p>Armature formula of P2–P4 (<xref ref-type="fig" rid="F3">Figs 13</xref>–<xref ref-type="fig" rid="F4">16</xref>) as follows (Roman numerals representing spines, Arabic numerals representing setae):</p><!--PageBreak--><p>P5 (<xref ref-type="fig" rid="F1">Figs 2</xref>, <xref ref-type="fig" rid="F5">19</xref>, <xref ref-type="fig" rid="F9">33</xref>) uniramous, 2-segmented and located laterally on somite. Protopod with 1 outer seta; free exopodal segment elongated with 2 serrate spines, 1 naked seta along outer margin and serrate spine apically; dorsal punctuations as in figures 19 and 33.</p><p>P6 (<xref ref-type="fig" rid="F1">Fig. 2</xref>) consisting of 3 small setae.</p><p>MALE (<xref ref-type="fig" rid="F5">Figs 20</xref>–<xref ref-type="fig" rid="F8">31</xref>, <xref ref-type="fig" rid="F11">39–41, 43, 44, 46</xref>): Total length, excluding setae on caudal rami, 0.75–0.79mm (N=4). Body cyclopiform (<xref ref-type="fig" rid="F5">Fig. 20</xref>). Prosome longer than urosome (1.5:1). First pedigerous somite fused with cephalosome. Body prosomites with minute integumental pits, sensilla and numerous pores distributed as illustrated in <xref ref-type="fig" rid="F5">Figure 20</xref>. Cephalosome and 3 free prosomites with posterior borders smooth; somites bearing P2–P3 subequal; somite bearing P4 with distal margin rounder than in female. Urosome (<xref ref-type="fig" rid="F6">Figs 21–22</xref>) 6-segmented, distinctly narrower than prosome. Somite bearing P5 (<xref ref-type="fig" rid="F6">Fig. 22</xref>) 1.5 times broader than long in ventral view and with P5 arising ventrolaterally. Pores and sensilla as illustrated in <xref ref-type="fig" rid="F6">Figures 21–22</xref>. Hyaline frills of first to third abdominal somites finely striated. Anal somite (<xref ref-type="fig" rid="F6">Figs 21–22</xref>) extremely reduced and deeply incised medially, with hyaline frill on dorsal posterior margin.</p><fig id="F6" position="float" orientation="portrait"><label>Figures 21–24.</label><caption><p><italic><tp:taxon-name>Clausidium rodriguesi</tp:taxon-name></italic> sp. n. Male: <bold>21</bold> urosome lacking somite bearing P5, dorsal <bold>22</bold> urosome, ventral <bold>23</bold> caudal ramus, dorsal <bold>24</bold> antenna. Scale bars: <bold>21–23</bold> = 20 μm; <bold>24</bold> = 25 μm.</p></caption><graphic xmlns:xlink="http://www.w3.org/1999/xlink" xlink:href="ZooKeys-335-047-g006.jpg" position="float" orientation="portrait" xlink:type="simple"/></fig><fig id="F7" position="float" orientation="portrait"><label>Figures 25–29.</label><caption><p><italic><tp:taxon-name>Clausidium rodriguesi</tp:taxon-name></italic> sp. n. Male: <bold>25</bold> mandible <bold>26</bold> mandible, detail, ventral <bold>27</bold> mandible, detail, dorsal <bold>28</bold> P1, anterior <bold>29</bold> P2, anterior. Scale bars: <bold>25–27</bold> = 10 μm; <bold>28, 29</bold> = 20 μm.</p></caption><graphic xmlns:xlink="http://www.w3.org/1999/xlink" xlink:href="ZooKeys-335-047-g007.jpg" position="float" orientation="portrait" xlink:type="simple"/></fig><fig id="F8" position="float" orientation="portrait"><label>Figures 30–31.</label><caption><p><italic><tp:taxon-name>Clausidium rodriguesi</tp:taxon-name></italic> sp. n. Male: <bold>30</bold> P4, anterior <bold>31</bold> P5 and P6. Scale bar: 20 μm.</p></caption><graphic xmlns:xlink="http://www.w3.org/1999/xlink" xlink:href="ZooKeys-335-047-g008.jpg" position="float" orientation="portrait" xlink:type="simple"/></fig><fig id="F9" position="float" orientation="portrait"><label>Figures 32–33.</label><caption><p><italic><tp:taxon-name>Clausidium rodriguesi</tp:taxon-name></italic> sp. n. Female: Confocal laser scanning microscopy maximum projections<bold>33</bold> habitus, dorsal <bold>34</bold> habitus, ventral. Scale bars: 100 μm.</p></caption><graphic xmlns:xlink="http://www.w3.org/1999/xlink" xlink:href="ZooKeys-335-047-g009.jpg" position="float" orientation="portrait" xlink:type="simple"/></fig><fig id="F10" position="float" orientation="portrait"><label>Figures 34–38.</label><caption><p><italic><tp:taxon-name>Clausidium rodriguesi</tp:taxon-name></italic> sp. n. Female: Confocal laser scanning microscopy maximum projections <bold>34</bold> urosome, dorsal <bold>35</bold> urosome lacking somite bearing P5, ventral <bold>36</bold> antenna and oral region <bold>37</bold> P1, anterior <bold>38</bold> P2-P4, anterior. Scale bars: 50 μm.</p></caption><graphic xmlns:xlink="http://www.w3.org/1999/xlink" xlink:href="ZooKeys-335-047-g010.jpg" position="float" orientation="portrait" xlink:type="simple"/></fig><fig id="F11" position="float" orientation="portrait"><label>Figures 39–49.</label><caption><p><italic><tp:taxon-name>Clausidium rodriguesi</tp:taxon-name></italic> sp. n.: Scanning electron microscopy photos <bold>39</bold> metastomal area, male <bold>40</bold> detail of metastomal area, male <bold>41</bold> detail of metastomal area, male <bold>42</bold> P1, anterior, female <bold>43</bold> P1, anterior, male <bold>44</bold> detail of sucking disc of P1, male <bold>45</bold> detail of lobe with serrate margin and distal sucking disc of enp-3 of P1, female <bold>46</bold> detail of P1 enp-1 adhesive fringe, male <bold>47</bold> sucking discs of P2, female <bold>48</bold> detail of serrate spine with apical flagellum of P2, female <bold>49</bold> detail of sucking disc of P2, female. Scale bars: <bold>39, 40, 47</bold> = 25 μm; <bold>41, 44–46</bold> = 10 μm; <bold>42</bold> = 35 μm; <bold>43</bold> = 20 μm; <bold>48</bold> = 12.5 μm; <bold>49</bold> = 4 μm.</p></caption><graphic xmlns:xlink="http://www.w3.org/1999/xlink" xlink:href="ZooKeys-335-047-g011.jpg" position="float" orientation="portrait" xlink:type="simple"/></fig><!--PageBreak--><!--PageBreak--><!--PageBreak--><p>Caudal ramus (<xref ref-type="fig" rid="F6">Figs 21–23</xref>), antennule, mandible, maxillule and maxilla resembling those of female.</p><p>Antenna (<xref ref-type="fig" rid="F6">Fig. 24</xref>) 4-segmented. Coxobasis elongated, with row of spinules along inner margin, with single seta on inner distal corner. Endopod 3-segmented; seta on segment 1 with proximal third enlarged and irregular, inserted along inner margin; segment 2 with row of denticles, 2 naked setae, spinulose spine with terminal flagellum and curved spine with serration along distal inner margin; segment 3 with row of spinules along distal margin, 6 naked setae and 1 curved spine with serration along distal inner margin.</p><p>Maxilliped (<xref ref-type="fig" rid="F7">Figs 25–27</xref>, <xref ref-type="fig" rid="F11">39</xref>) well developed, strongly modified. Syncoxa with 2 pinnate setae. Basis with unequal denticulate projections and distal half of border curved and with irregular margin. Endopod 1-segmented; with strong serrate claw implanted near curved projection, and 1 small seta.</p><p>P1 (<xref ref-type="fig" rid="F7">Figs 28</xref>, <xref ref-type="fig" rid="F11">43</xref>) similar to female. Coxa and basis fused, with rows of stout spinules along proximal margin, row of long spinules near inner distal corner, long naked seta on outer edge and 2 pinnate setae on inner distal corner. Exp-1 and Exp-2 with 1 outer seta each, and row of spinules along outer margin. Exp-3 with row of denticles along outer margin, 3 outer setae (2 pinnate and 1 naked), 1 apical bipinnate seta and 2 inner bipinnate setae. Enp-1 with adhesive fringe along distal margin, stout curved process with adhesive fringe (<xref ref-type="fig" rid="F11">Fig. 46</xref>) and long pinnate seta on inner distal corner. Enp-2 and Enp-3 as in female.</p><p>P2–P4 (<xref ref-type="fig" rid="F7">Figs 29</xref>–<xref ref-type="fig" rid="F8">30</xref>) lacking outer spine on Exp-3. P4 (<xref ref-type="fig" rid="F8">Fig. 30</xref>) without inner seta on Exp-3. Armature formula of P2–P4 as follows (Roman numerals representing spines, Arabic numerals representing setae):</p><!--PageBreak--><p>P5 (<xref ref-type="fig" rid="F8">Fig. 31</xref>) smaller than in female.</p><p>P6 (<xref ref-type="fig" rid="F8">Fig. 31</xref>) represented by membranous flaps with bipinnate seta.</p></tp:treatment-sec><tp:treatment-sec sec-type="Variability"><title>Variability.</title><p>One female paratype showed left P3 endopod modified - enp-2 with only 1 seta and enp-3 with 8 elements in total (I,II, I+4).</p></tp:treatment-sec><tp:treatment-sec sec-type="Etymology"><title>Etymology.</title><p>The new species is named in honor of Prof. Dr. Sérgio de A. Rodrigues (Universidade de São Paulo) in recognition of his significant contributions to the taxonomy of <tp:taxon-name>Callianassidae</tp:taxon-name> and who kindly made available the studied material.</p></tp:treatment-sec></tp:taxon-treatment>
